# Supplementary material for: Synthetic microparticles conjugated with VEGF165 improve the survival of endothelial progenitor cells via microRNA-17 inhibition
Source: Nat Commun. 2017 Sep 29;8:747. doi: 10.1038/s41467-017-00746-7 (PMC5622042; doi:10.1038/s41467-017-00746-7)
Supplement: Supplementary file 2 — Supplementary Data 1 [file 41467_2017_746_MOESM2_ESM.xlsx]

## Sheet: Sheet1
Supplementary Data 1. Downregulated miRNAs in the microarray
VEGF-MPs vs. MPs 2 hours
Unique ID	Clone	M Value
A_25_P00010047	hsa-miR-98	-2.03
A_25_P00012114	hsa-miR-217	-2.08
A_25_P00010079	hsa-miR-146a	-2.1
A_25_P00015074	hsa-miR-1201	-2.1
A_25_P00015231	hsa-miR-1274b	-2.12
A_25_P00015265	hsa-miR-720	-2.23
A_25_P00015264	hsa-miR-720	-2.24
A_25_P00012111	hsa-miR-216a	-2.33
A_25_P00010113	hsa-miR-487b	-2.37
A_25_P00014859	hsa-miR-18b	-2.37
A_25_P00011993	hsa-miR-18a	-2.65
A_25_P00010125	hsa-miR-377	-2.7
A_25_P00012177	hsa-miR-140-3p	-2.75
A_25_P00015205	hsa-miR-1274a	-2.78
A_25_P00014916	hsa-miR-374b	-2.85
A_25_P00010615	hsa-miR-20b	-2.87
A_25_P00013181	hsa-miR-23a*	-2.94
A_25_P00013215	hsa-miR-31*	-3.09
A_25_P00010657	hsa-miR-503	-3.32
A_25_P00012019	hsa-miR-31	-3.51
A_25_P00013182	hsa-miR-23a*	-3.55
A_25_P00015204	hsa-miR-1274a	-3.6
A_25_P00012631	hsa-miR-500	-3.64
A_25_P00010475	hsa-miR-100	-3.76
A_25_P00010677	hsa-miR-24	-3.84
A_25_P00012316	hsa-miR-376c	-3.84
A_25_P00012112	hsa-miR-216a	-3.85
A_25_P00010676	hsa-miR-24	-4.2
A_25_P00014820	hsa-miR-23a	-4.26
A_25_P00012317	hsa-miR-376c	-4.36
A_25_P00010658	hsa-miR-503	-4.45
A_25_P00012113	hsa-miR-216a	-4.57
A_25_P00012987	hsa-miR-744	-4.63
A_25_P00010078	hsa-miR-146a	-4.69
A_25_P00010797	hsa-miR-27a	-5.07
A_25_P00013852	hsa-miR-30a	-5.13
A_25_P00012107	hsa-miR-214	-5.34
A_25_P00014817	hsa-miR-15a	-5.36
A_25_P00010843	hsa-miR-23a	-5.37
A_25_P00013853	hsa-miR-30a	-5.78
A_25_P00012106	hsa-miR-214	-6.3
A_25_P00012376	hsa-miR-151-5p	-6.36
A_25_P00012274	hsa-miR-29c	-7.23
A_25_P00012002	hsa-miR-26b	-7.66
A_25_P00010612	hsa-miR-20a	-7.7
A_25_P00011991	hsa-miR-17	-7.86
A_25_P00010434	hsa-miR-106b	-8.4
A_25_P00014819	hsa-miR-17	-9.38
A_25_P00010089	hsa-let-7f	-9.41
A_25_P00010998	hsa-miR-19a	-9.43
A_25_P00010433	hsa-miR-106b	-10.16
A_25_P00010440	hsa-miR-130a	-10.33
A_25_P00010975	hsa-miR-21	-10.68
A_25_P00010976	hsa-miR-21	-11.35
A_25_P00013841	hsa-miR-17	-11.43
A_25_P00010997	hsa-miR-19a	-12.33
A_25_P00012115	hsa-miR-217	-12.51
A_25_P00012216	hsa-miR-126	-12.65
A_25_P00013995	hsa-miR-374a	-12.73
A_25_P00012141	hsa-let-7g	-12.81
A_25_P00012215	hsa-miR-126	-13.39
A_25_P00014590	hsa-miR-126*	-15.24
A_25_P00012116	hsa-miR-217	-17.52
A_25_P00011000	hsa-miR-19b	-18.24
A_25_P00010599	hsa-miR-16	-19.43
A_25_P00010600	hsa-miR-126*	-20.3
A_25_P00011110	hsa-miR-424	-22.67
A_25_P00011109	hsa-miR-424	-22.8
A_25_P00012117	hsa-miR-217	-23.28
A_25_P00010999	hsa-miR-19b	-24.98
VEGF-MPs vs. cell aggregates, 2 hours
Unique ID	Clone	M Value
A_25_P00012071	hsa-miR-139-5p	-2
A_25_P00012064	hsa-miR-199a-3p	-2.08
dmr_31a_18	dmr_31a	-2.19
A_25_P00010585	hsa-miR-382	-2.19
dmr_31a_19	dmr_31a	-2.22
A_25_P00012640	hsa-miR-501-3p	-2.38
A_25_P00010761	hsa-miR-27b	-2.39
A_25_P00010610	hsa-miR-93	-2.4
A_25_P00012111	hsa-miR-216a	-2.42
A_25_P00010432	hsa-miR-484	-2.47
A_25_P00010690	hsa-miR-221	-2.64
hur_4_26	hur_4	-2.66
hur_4_28	hur_4	-2.75
hur_4_29	hur_4	-2.77
hur_4_27	hur_4	-2.79
A_25_P00015074	hsa-miR-1201	-2.84
A_25_P00013981	hsa-miR-361-5p	-2.91
A_25_P00010408	hsa-miR-409-3p	-2.95
A_25_P00015134	hsa-miR-1305	-2.99
A_25_P00012013	hsa-miR-29a	-3.06
A_25_P00010154	hsa-miR-324-5p	-3.09
A_25_P00011584	hsa-let-7a	-3.11
A_25_P00011004	hsa-miR-103	-3.27
A_25_P00011005	hsa-miR-103	-3.28
A_25_P00014925	hsa-miR-1225-3p	-3.32
A_25_P00014821	hsa-miR-27a	-3.39
A_25_P00010657	hsa-miR-503	-3.45
A_25_P00013181	hsa-miR-23a*	-3.46
A_25_P00010053	hsa-miR-29b	-3.46
A_25_P00011999	hsa-miR-26a	-3.47
A_25_P00011998	hsa-miR-26a	-3.58
A_25_P00010677	hsa-miR-24	-3.58
A_25_P00012986	hsa-miR-744	-3.6
A_25_P00012697	hsa-miR-455-3p	-3.69
A_25_P00012012	hsa-miR-29a	-3.74
A_25_P00010990	hsa-miR-25	-3.79
A_25_P00010475	hsa-miR-100	-3.87
A_25_P00010676	hsa-miR-24	-3.93
A_25_P00012146	hsa-let-7i	-3.95
A_25_P00013182	hsa-miR-23a*	-3.96
A_25_P00010086	hsa-let-7a	-4
A_25_P00014822	hsa-miR-31	-4.02
A_25_P00010882	hsa-miR-23b	-4.03
A_25_P00013852	hsa-miR-30a	-4.12
A_25_P00010881	hsa-miR-23b	-4.14
A_25_P00012112	hsa-miR-216a	-4.15
A_25_P00010612	hsa-miR-20a	-4.24
A_25_P00014837	hsa-miR-27b	-4.28
A_25_P00010205	hsa-miR-22	-4.33
A_25_P00010204	hsa-miR-22	-4.38
A_25_P00014820	hsa-miR-23a	-4.39
A_25_P00014924	hsa-miR-1225-3p	-4.42
A_25_P00011069	hsa-miR-107	-4.43
A_25_P00011000	hsa-miR-19b	-4.71
A_25_P00010658	hsa-miR-503	-4.73
A_25_P00013853	hsa-miR-30a	-4.77
A_25_P00012987	hsa-miR-744	-4.8
A_25_P00010472	hsa-miR-99a	-4.8
A_25_P00012113	hsa-miR-216a	-4.87
A_25_P00010433	hsa-miR-106b	-4.87
A_25_P00010894	hsa-miR-361-5p	-4.89
A_25_P00011991	hsa-miR-17	-4.92
A_25_P00012019	hsa-miR-31	-4.96
A_25_P00013996	hsa-miR-374a	-4.99
A_25_P00012145	hsa-let-7i	-5
A_25_P00010088	hsa-let-7f	-5.2
A_25_P00010797	hsa-miR-27a	-5.34
A_25_P00011068	hsa-miR-107	-5.44
A_25_P00010054	hsa-miR-29b	-5.46
A_25_P00012115	hsa-miR-217	-5.66
A_25_P00013995	hsa-miR-374a	-5.67
A_25_P00010843	hsa-miR-23a	-5.71
A_25_P00012107	hsa-miR-214	-5.97
A_25_P00014819	hsa-miR-17	-6.18
A_25_P00010975	hsa-miR-21	-6.34
A_25_P00013841	hsa-miR-17	-6.38
A_25_P00012375	hsa-miR-151-5p	-6.49
A_25_P00012216	hsa-miR-126	-6.5
A_25_P00010976	hsa-miR-21	-6.75
A_25_P00012275	hsa-miR-29c	-6.85
A_25_P00012215	hsa-miR-126	-7.02
A_25_P00010999	hsa-miR-19b	-7.92
A_25_P00012274	hsa-miR-29c	-8.15
A_25_P00012116	hsa-miR-217	-8.61
A_25_P00010089	hsa-let-7f	-8.61
A_25_P00012142	hsa-let-7g	-8.67
A_25_P00010599	hsa-miR-16	-9.4
A_25_P00012376	hsa-miR-151-5p	-9.72
A_25_P00010440	hsa-miR-130a	-9.9
A_25_P00014818	hsa-miR-16	-9.94
A_25_P00011110	hsa-miR-424	-10.35
A_25_P00012117	hsa-miR-217	-10.45
A_25_P00011109	hsa-miR-424	-10.96
A_25_P00014590	hsa-miR-126*	-12.29
A_25_P00012141	hsa-let-7g	-14.9
A_25_P00010600	hsa-miR-126*	-15.86
VEGF-MPs vs. VEGF, 2 hours
Unique ID	Clone	M Value
A_25_P00014020	hsa-miR-151-3p	-2.18
A_25_P00014821	hsa-miR-27a	-2.28
A_25_P00012085	hsa-miR-34a	-2.39
A_25_P00012013	hsa-miR-29a	-2.46
A_25_P00013995	hsa-miR-374a	-2.47
A_25_P00010975	hsa-miR-21	-2.73
A_25_P00010690	hsa-miR-221	-2.79
A_25_P00010408	hsa-miR-409-3p	-2.83
A_25_P00010610	hsa-miR-93	-2.87
A_25_P00010976	hsa-miR-21	-2.99
A_25_P00012012	hsa-miR-29a	-3.02
A_25_P00014837	hsa-miR-27b	-3.03
A_25_P00011584	hsa-let-7a	-3.08
A_25_P00010657	hsa-miR-503	-3.16
A_25_P00012111	hsa-miR-216a	-3.19
A_25_P00011985	hsa-let-7e	-3.22
A_25_P00011984	hsa-let-7e	-3.24
A_25_P00010611	hsa-miR-93	-3.42
A_25_P00010797	hsa-miR-27a	-3.62
A_25_P00010433	hsa-miR-106b	-3.62
A_25_P00010612	hsa-miR-20a	-3.66
A_25_P00011999	hsa-miR-26a	-3.67
A_25_P00010585	hsa-miR-382	-3.8
A_25_P00011998	hsa-miR-26a	-3.85
A_25_P00010600	hsa-miR-126*	-3.98
A_25_P00012633	hsa-miR-500	-4.06
A_25_P00012275	hsa-miR-29c	-4.17
A_25_P00011981	hsa-let-7d	-4.22
A_25_P00013852	hsa-miR-30a	-4.26
A_25_P00010677	hsa-miR-24	-4.29
A_25_P00013853	hsa-miR-30a	-4.37
A_25_P00012019	hsa-miR-31	-4.42
A_25_P00011004	hsa-miR-103	-4.43
A_25_P00010613	hsa-miR-20a	-4.45
A_25_P00010086	hsa-let-7a	-4.47
A_25_P00012115	hsa-miR-217	-4.53
A_25_P00010676	hsa-miR-24	-4.54
A_25_P00010881	hsa-miR-23b	-4.64
A_25_P00010204	hsa-miR-22	-4.65
A_25_P00011005	hsa-miR-103	-4.79
A_25_P00012216	hsa-miR-126	-4.83
A_25_P00010088	hsa-let-7f	-4.85
A_25_P00014820	hsa-miR-23a	-4.87
A_25_P00010205	hsa-miR-22	-4.93
A_25_P00011069	hsa-miR-107	-4.96
A_25_P00012274	hsa-miR-29c	-4.97
A_25_P00012146	hsa-let-7i	-4.98
A_25_P00012112	hsa-miR-216a	-5.02
A_25_P00012215	hsa-miR-126	-5.22
A_25_P00010475	hsa-miR-100	-5.39
A_25_P00010882	hsa-miR-23b	-5.42
A_25_P00012113	hsa-miR-216a	-5.51
A_25_P00012145	hsa-let-7i	-6.04
A_25_P00011068	hsa-miR-107	-6.19
A_25_P00010843	hsa-miR-23a	-6.37
A_25_P00011991	hsa-miR-17	-6.65
A_25_P00014819	hsa-miR-17	-6.92
A_25_P00012116	hsa-miR-217	-7.32
A_25_P00010089	hsa-let-7f	-7.92
A_25_P00013841	hsa-miR-17	-7.92
A_25_P00012142	hsa-let-7g	-8.85
A_25_P00012117	hsa-miR-217	-8.88
A_25_P00012376	hsa-miR-151-5p	-10.51
A_25_P00012141	hsa-let-7g	-15.76
VEGF vs. cell aggregates, 2 hours
Unique ID	Clone	M Value
hur_4_26	hur_4	-2.2
A_25_P00013995	hsa-miR-374a	-2.3
hur_4_27	hur_4	-2.35
A_25_P00013996	hsa-miR-374a	-2.62
A_25_P00011109	hsa-miR-424	-2.79
A_25_P00010054	hsa-miR-29b	-3.13
A_25_P00014590	hsa-miR-126*	-3.42
A_25_P00010600	hsa-miR-126*	-3.99
