# Supplementary material for: Synthetic microparticles conjugated with VEGF165 improve the survival of endothelial progenitor cells via microRNA-17 inhibition
Source: Nat Commun. 2017 Sep 29;8:747. doi: 10.1038/s41467-017-00746-7 (PMC5622042; doi:10.1038/s41467-017-00746-7)
Supplement: Supplementary file 3 — Supplementary Data 2 [file 41467_2017_746_MOESM3_ESM.xlsx]

## Sheet: Sheet1
Supplementary Data 2. Upregulated miRNAs in the microarray
VEGF-MPs vs. MPs 2 hours
Unique ID	Clone	M Value
A_25_P00010345	hsa-miR-557	5.94
A_25_P00012734	hsa-miR-576-5p	4.01
A_25_P00010620	hsa-miR-302b	3.53
A_25_P00013002	hsa-miR-887	3.25
A_25_P00010635	hsa-miR-584	2.56
A_25_P00014341	hsa-miR-654-5p	2.4
A_25_P00010634	hsa-miR-584	2.21
A_25_P00015353	hsa-miR-517c	2.11
A_25_P00010961	hsa-miR-585	2.08
VEGF-MPs vs. cell aggregates, 2 hours
Unique ID	Clone	M Value
A_25_P00010344	hsa-miR-557	7.5
A_25_P00010345	hsa-miR-557	5.94
A_25_P00012734	hsa-miR-576-5p	3.68
A_25_P00013002	hsa-miR-887	3.41
A_25_P00014340	hsa-miR-654-5p	3.17
A_25_P00014341	hsa-miR-654-5p	2.89
A_25_P00010620	hsa-miR-302b	2.79
A_25_P00010635	hsa-miR-584	2.6
A_25_P00011021	hsa-miR-632	2.22
A_25_P00013508	hsa-miR-26a-2*	2.02
VEGF-MPs vs. VEGF, 2 hours
Unique ID	Clone	M Value
A_25_P00012734	hsa-miR-576-5p	2.84
A_25_P00013508	hsa-miR-26a-2*	2.67
A_25_P00012954	hsa-miR-875-5p	2.26
A_25_P00010961	hsa-miR-585	2.04
A_25_P00011386	hsa-miR-603	2.02
VEGF vs. cell aggregates, 2 hours
Unique ID	Clone	M Value
A_25_P00010773	hsa-miR-617	0.45
A_25_P00015204	hsa-miR-1274a	0.43
A_25_P00014340	hsa-miR-654-5p	0.43
A_25_P00012408	hsa-miR-345	0.38
A_25_P00011096	hsa-miR-572	0.36
A_25_P00015205	hsa-miR-1274a	0.32
MPs vs. cell control group (CC), 2 hours
Unique ID	Clone	M Value
A_25_P00010998	hsa-miR-19a	4.83
A_25_P00010997	hsa-miR-19a	3.48
A_25_P00015204	hsa-miR-1274a	3.18
A_25_P00015205	hsa-miR-1274a	3.13
A_25_P00012317	hsa-miR-376c	2.95
A_25_P00012316	hsa-miR-376c	2.86
A_25_P00011993	hsa-miR-18a	2.55
A_25_P00010125	hsa-miR-377	2.32
A_25_P00015265	hsa-miR-720	2.16
A_25_P00015264	hsa-miR-720	2.15
A_25_P00015231	hsa-miR-1274b	2.04
